# Supplementary material for: Characterization of Vibrio parahaemolyticus clinical strains from Maryland (2012–2013) and comparisons to a locally and globally diverse V. parahaemolyticus strains by whole-genome sequence analysis
Source: Front Microbiol. 2015 Feb 19;6:125. doi: 10.3389/fmicb.2015.00125 (PMC4333860; doi:10.3389/fmicb.2015.00125)
Supplement: Supplementary file 1 [file Table1.XLSX]

## Sheet: Sheet1
Supplementary Table 1. Chromosomal regions unique to V. parahaemolyticus strains RIMD2210633 and MD clinical strains (2012-2013)
ORFs	Region type	Size (kb)	Reference	VP1	VP8	VP9	VP31	VP35	VP41	VP44	VP45	VP4	VP34	VP10	VP16	VP17	VP18	VP12	VP32	VP33	VP36	VP38	VP40	VP42	VP43	VP46	VP30	VP7	VP2	VP39	VP3	VP5	VP11	VP13	VP14	VP15	VP6
Chromosome I
VP0081 – VP0092	NK	10	ref1	+	+	+	+	+	+	+	+	+	+	+	+	+	+	+	+	+	+	+	+	+	+	+	+	+	+	+	+	+	+	+	+	+	+
VP0218 – VP0234	LPS	46	ref1	-	-	-	-	-	-	-	-	-	-	-	+	+	+	-	-	-	-	-	-	-	-	-	-	-	-	-	-	-	-	-	-	-	-
VP0380 – VP0403	VPaI-1	24	ref1	-	-	-	-	-	-	-	-	-	-	+/a	+	+	+	-	-	-	-	-	-	-	-	-	-	-	-	-	-	-	-	-	-	-	-
VP0634 – VP0643	VPaI-2	10	ref1	-	-	-	-	-	-	-	-	-	-	-	+	+	+	-	-	-	-	-	-	-	-	-	-	+/a	+/a	-	-	-	-	-	+/a	-	-
VP1071 – VP1095	VPaI-3	32	ref1	-	-	-	-	-	-	-	-	-	-	-	+	+	+	-	-	-	-	-	-	-	-	-	-	-	-	-	-	-	-	-	-	-	-
VP1386 – VP1420	T6SS	57	ref1	-	-	-	-	-	-	-	-	-	-	-	+	+	+	+/a	+/a	+/a	+/a	+/a	+/a	+/a	+/a	+/a	+/a	+/a	+/a	+/a	-	-	+/a	+/a	+/a	-	+/a
VP1549 – VP1590	phage f237	25	ref1	-	-	-	-	-	-	-	-	-	-	-	+	+	+	-	-	-	-	-	-	-	-	-	-	-	-	-	-	-	-	-	-	-	-
VP1658 – VP1702	T3SS-1	35	ref1	+	+	+	+	+	+	+	+	+	+	+	+	+	+	+	+	+	+	+	+	+	+	+	+	+	+	+	+	+	+	+	+	+	+
VP1719 – VP1728	Osmotolerance	12	ref1	+	+	+	+	+	+	+	+	+	+	+	+	+	+	+	+	+	+	+	+	+	+	+	+	+	+	+	+	+	+	+	+	+	+
VP1787 – VP1865	Integron class-1	48	ref1	+/a	+/a	+/a	+/a	+/a	+/a	+/a	+/a	+/a	+/a	+/a	+	+	+	+/a	+/a	+/a	+/a	+/a	+/a	+/a	+/a	+/a	+/a	+/a	+/a	+/a	+/a	+/a	+/a	+/a	+/a	+/a	+/a
VP2131 – VP2144	VPaI-4	17	ref1	-	-	-	-	-	-	-	-	-	-	-	+	+	+	-	-	-	-	-	-	-	-	-	-	-	-	-	-	-	-	-	-	-	-
VP2900 – VP2910	VPaI-5	12	ref1	-	-	-	-	-	-	-	-	-	-	-	+	+	+	-	-	-	-	-	-	-	-	-	-	-	-	-	-	-	-	-	-	-	-
Chromosome II
VPA0434 – VPA0458	Degradative	29	ref1	+/-	+/-	+/-	+/-	+/-	+/-	+/-	+/-	-	-	-	+	+	+	-	-	-	-	-	-	-	-	-	-	-	-	-	-	-	-	-	+	-	-
VPA0887 – VPA0914	phage f237-like	16	ref1	-	-	-	-	-	-	-	-	-	-	-	+	+	+	-	-	-	-	-	-	-	-	-	-	-	-	-	-	-	-	-	-	-	-
VPA0950 – VPA0962	Biofilm	22	ref1	-	-	-	-	-	-	-	-	-	-	-	+	+	+	-	-	-	-	-	-	-	-	-	-	-	-	-	-	-	-	-	-	-	-
VPA0989 – VPA0999	Gametolysin	18	ref1	+	+	+	+	+	+	+	+	+	+	+	+	+	+	+/-	+/-	+/-	+/-	+/-	+/-	+/-	+/-	+/-	+/-	+	+/-	+/-	+	+	+	+	+	+	+/-
VPA1102 – VPA1115	Osmotolerance	17	ref1	+	+	+	+	+	+	+	+	+	+	+	+	+	+	+	+	+	+	+	+	+	+	+	+	+	+	+	+	+	+	+	+	+	+
VPA1253 – VPA1270	VPaI-6	27	ref1	-	-	-	-	-	-	-	-	-	-	-	+	+	+	-	-	-	-	-	-	-	-	-	-	-	-	-	-	-	-	-	-	-	-
VPA1312 – VPA1395	VPaI-7 (T3SS-2)	81	ref1	-	-	-	-	-	-	-	-	-	-	-	+	+	+	-	-	-	-	-	-	-	-	-	-	-	-	-	-	-	-	-	-	-	-
VPA1403 – VPA1412	CPS	13	ref1	+	+	+	+	+	+	+	+	+	+	+	+	+	+	+	+	+	+	+	+	+	+	+	+	+	+	+	+	+	+	+	+	+	+
VPA1440 – VPA1444	Type I secretion	20	ref1	+	+	+	+	+	+	+	+	+	+	+	+	+	+	+	+	+	+	+	+	+	+	+	+	+	+	+	+	+	+	+	+	-	+
VPA1503 – VPA1521	Type I pilus	20	ref1	+	+	+	+	+	+	+	+	+	+	+	+	+	+	+	+	+	+	+	+	+	+	+	+	+	+	+	+	+	+	+	+	+	+
VPA1559 – VPA1583	Multidrug efflux	22	ref1	+	+	+	+	+	+	+	+	+	+	+	+	+	+	+	+	+	+	+	+	+	+	+	+	+	+	+	+	+	+	+	+	+	+
VPA1652 – VPA1679	Ferric uptake	25	ref1	+	+	+	+	+	+	+	+	+/-	+/-	+	+	+	+	+	+	+	+	+	+	+	+	+	+	+	+	+/-	+	+	+	+	+	+	+/-
Other elements
N/A	T3SS2 beta	14	ref2	+	+	+	+	+	+	+	+	+	+	+	-	-	-	+	+	+	+	+	+	+	+	+	+	+	-	-	-	-	-	-	-	-	-
N/A	Tdh Type	0.57	This Study	2	2	2	2	2	2	2	2	0	0	2	1,2	1,2	1,2	2	2	2	2	2	2	2	2	2	2	2	0	0	0	0	0	0	0	0	0
N/A	Trh Type	0.57	This Study	1	1	1	1	1	1	1	1	2	2	1	0	0	0	1	1	1	1	1	1	1	1	1	1	1	0	0	0	0	0	0	0	0	0
N/A	ST	N/A	This Study	631	631	631	631	631	631	631	631	653	653	43	3	3	3	36	36	36	36	36	36	36	36	36	36	34	651	896	652	113	1116	678	162	679	677
+/-	Partial
-	absent
+	present
+/a	different from RIMD strain
ref1	Boyd et al. BMC Microbiology 2008 8:110 doi:10.1186/1471-2180-8-110
ref2	Park, K. S., T. Iida, Y. Yamaichi, T. Oyagi, K. Yamamoto, and T. Honda. 2000. Genetic characterization of DNA region containing the trh and ure genes of Vibrio parahaemolyticus. Infect. Immun. 68:5742-5748
